# Supplementary material for: Effect of Mixer Type on Particle Coating by Magnesium Stearate for Friction and Adhesion Modification
Source: Pharmaceutics. 2021 Aug 5;13(8):1211. doi: 10.3390/pharmaceutics13081211 (PMC8400245; doi:10.3390/pharmaceutics13081211)
Supplement: Supplementary file 1 [file pharmaceutics-13-01211-s001.zip]

Archive with 1 entries (1 files):
- pharmaceutics-1324021-supplementary.pdf
